# Supplementary material for: Glucocorticoid and mineralocorticoid production in hormonally silent adrenocortical tumor tissue in dogs
Source: J Vet Intern Med. 2026 Feb 2;40(1):aalaf087. doi: 10.1093/jvimsj/aalaf087 (PMC12862633; doi:10.1093/jvimsj/aalaf087)
Supplement: aalaf087_Supplemental_Files [file aalaf087_supplemental_files.zip]

Archive with 2 entries (2 files):
- Supplementary_Table_1_new.docx
- Supplementary_Table_2_new.docx
